# Supplementary material for: Formation of Metal-Oxide Nanocomposites with Highly Dispersed Co Particles from a Co-Zr Powder Blend by Mechanical Alloying and Hydrogen Treatment
Source: Materials (Basel). 2023 Jan 26;16(3):1074. doi: 10.3390/ma16031074 (PMC9920757; doi:10.3390/ma16031074)
Supplement: Supplementary file 1 [file materials-16-01074-s001.zip]

Archive with 1 entries (1 files):
- materials-2145632-supplementary.pdf
